# Supplementary material for: The MISOPRED score: Development and validation of a clinical scoring system to predict the effectiveness of Misoprostol treatment for early pregnancy loss
Source: PLoS One. 2024 May 31;19(5):e0303607. doi: 10.1371/journal.pone.0303607 (PMC11142502; doi:10.1371/journal.pone.0303607)
Supplement: S1 Data — (XLSX) [file pone.0303607.s001.xlsx]

## Sheet: DERIVATION
case number	Date	G	P	SA	AA	other	IVF/ART	Age	PMH	prior abortion	previous CS	Gentationa age	US findings	size in mm	bleeding	pain	first fu after XX days	US findings2	size of the intrauterian findings mm	cytotec second dose	second FU after XX days from first	US findings3	size of the intrauterian findings mm #2	treatment sucsses after 1cycle	treatment sucsses after 2 cycle	D&C	Blood type	BP	HR	Fever	HB level
1	2016-11-29	2	1	0	0	0	1	28	0	0	0	9	1	23	0	0	2	2	3	1	6	2	N/A	0	0	1	1	112/72	80	36.2	10.7
2	2016-12-01	4	3	0	0	0	2	35	0	0	0	8.3	1	15	0	0	3	1	13	0	N/R	N/R	N/R	1	N/R	0	4	120/70	82	36.8	N/A
3	2016-12-02	2	1	0	0	0	1	33	0	0	0	7	3	13	1	1	2	2	9	1	N/R	N/R	N/R	0	1	0	5	113/80	88	36.7	N/A
4	2016-12-03	5	3	1	0	0	1	34	0	0	0	N/A	1	14	1	1	2	1	13	0	N/R	N/R	N/R	0	1	0	3	108/74	101	37..8	13.6
5	2016-12-04	8	5	2	0	0	1	41	0	3	0	9.2	3	5	1	1	4	1	16	0	N/R	N/R	N/R	1	N/R	0	1	152/85	111	37.6	12.8
6	2016-12-05	4	1	1	0	2	1	36	0	0	0	7.2	3	4	0	0	2	1	15	1	22	1	8	0	1	0	1	109/69	94	36.8	12.2
7	2016-12-05	1	0	0	0	0	2	27	0	0	0	8	3	6	1	1	1	1	11	0	N/R	N/R	N/R	1	N/R	0	4	109/66	65	37.1	13.8
8	2016-12-05	2	0	1	0	0	2	27	0	3	0	10.2	3	4	0	0	3	1	9	0	N/R	N/R	N/R	1	N/R	0	3	N/A	N/A	N/A	12.2
9	2016-12-05	4	3	0	0	0	1	27	0	0	0	10	2	40	0	0	6	2	10	1	1	2	N/A	0	0	1	3	N/A	N/A	N/A	11.2
10	2016-12-06	4	3	0	0	0	1	42	0	0	0	6.6	3	3	0	0	2	2	10	1	N/A	N/A	N/A	0	N/A	0	6	109/60	74	36.7	11.6
11	2016-12-07	2	1	0	0	0	1	23	0	0	0	8.3	2	19	0	1	0	2	N/A	1	N/A	N/A	N/A	0	N/A	0	4	125/58	85	36.8	11.8
12	2016-12-08	5	2	2	0	0	1	46	0	2	0	7	1	9	0	0	3	1	11	0	N/R	N/R	N/R	1	N/R	0	4	103/61	70	36.6	11.3
13	2016-12-09	2	0	1	0	0	1	26	0	2	0	8	1	25	0	0	2	2	N/A	1	9	1	14	0	1	0	3	114/61	94	36.7	13.3
14	2016-12-09	4	2	1	0	0	1	35	1	1	1	8.2	3	11	0	0	2	2	N/A	1	8	1	11	0	1	0	3	116/71	79	36.2	13.7
15	2016-11-16	4	2	1	0	0	2	27	0	2	0	10.2	3	12	0	0	2	1	28	0	N/R	N/R	N/R	1	N/R	0	3	93/53	77	36.7	11.8
16	2016-11-16	5	2	2	0	0	1	34	1	2	0	8.3	3	8	0	0	4	1	14	0	N/R	N/R	N/R	1	N/R	0	1	118/61	74	36.7	11.9
17	2016-11-18	3	2	0	0	0	1	37	0	0	0	9.1	3	4	0	0	2	3	5	1	7	2	N/A	0	0	1	1	116/64	79	36.4	11.2
18	2016-11-20	3	0	2	0	0	1	29	0	2	0	11.1	3	5	0	0	4	1	11	0	N/R	N/R	N/R	1	N/R	0	3	102/76	88	36.2	13.4
19	2016-11-21	6	1	2	2	0	1	38	0	2	0	8.4	3	4	0	0	2	1	23	0	N/R	N/R	N/R	1	N/R	0	1	N/A	N/A	N/A	13.1
20	2016-11-27	1	0	0	0	0	1	24	0	0	0	9.2	3	4	0	0	4	1	10	0	N/R	N/R	N/R	1	N/R	0	1	128/62	93	36.6	13
21	2016-11-30	2	0	1	0	0	2	25	0	3	0	9.5	3	15	0	0	2	1	10	0	N/R	N/R	N/R	1	N/R	0	3	103/58	70	36.6	N/A
22	2016-11-25	4	1	1	0	3	1	44	0	1	0	11	1	39	1	0	2	2	N/A	1	N/A	N/A	N/A	0	N/A	N/A	1	114/75	76	36.4	12.9
23	2016-11-28	5	1	2	1	0	1	39	0	1	1	7.6	3	14	0	0	2	1	17	0	N/R	N/R	N/R	1	N/R	0	5	114/74	86	36.3	13
24	2016-11-29	4	2	0	0	2	1	39	0	0	0	9.2	3	12	0	0	2	1	25	1	7	1	14	0	1	0	6	110/65	76	36.7	12.8
25	2016-11-03	2	1	0	0	0	1	33	0	0	0	10.5	2	39	0	0	4	1	11	0	N/R	N/R	N/R	1	N/R	0	3	122/72	100	36.7	11.5
26	2016-11-06	3	1	0	1	0	1	38	0	2	1	9	3	4	1	0	3	1	13	0	N/R	N/R	N/R	1	N/R	0	1	101/57	67	37.2	12
27	2016-11-06	2	1	0	0	0	2	40	0	0	0	11.1	3	1	0	1	3	1	7	0	N/R	N/R	N/R	1	N/R	0	1	117/85	99	37.2	13.2
28	2016-11-09	4	3	0	0	0	1	39	0	0	0	11.5	3	15	0	0	2	1	15	0	N/R	N/R	N/R	1	N/R	0	3	100/67	85	37	11.1
29	2016-11-10	7	4	2	0	0	1	38	0	1	4	8.3	1	55	1	1	2	2	N/A	1	5	2	N/A	0	0	1	1	129/76	55	36.7	10
30	2016-11-13	12	5	6	0	0	1	36	1	3	0	11.5	3	53	0	1	1	1	20	0	N/R	N/R	N/R		0	1	4	130/76	93	37.3	11.8
31	2016-11-13	2	1	0	0	0	1	25	0	0	0	9.3	3	6	1	0	3	2	N/A	1	8	1	12	0	1	0	4	N/A	N/A	N/A	11.6
32	2016-11-15	4	2	0	1	0	1	31	0	0	0	9.2	3	20	0	0	4	1	24	1	14	1	14	0	1	0	3	126/74	74	37	13.6
33	2016-10-27	5	4	0	0	0	2	41	0	0	0	10.4	3	4	1	1	11	1	21	0	N/R	N/R	N/R	1	N/R	0	3	N/A	N/A	N/A	12.1
34	2016-10-27	1	0	0	0	0	2	31	0	0	0	8.6	3	1	0	0	3	1	30	1	6	1	14	0	1	0	N/A	N/A	N/A	N/A	11.4
35	2016-10-28	4	3	0	0	0	1	42	0	0	3	11.2	2	N/A	0	0	2	2	N/A	1	5	2	N/A	0	0	1	4	107/76	79	36.8	12.6
36	2016-10-30	6	3	2	0	0	1	29	0	2	0	9.1	3	21	0	0	2	1	20	0	N/R	N/R	N/R	1	0	0	3	139/75	94	36.5	12.5
37	2016-11-01	1	0	0	0	0	2	35	0	0	0	9.2	3	5	1	1	2	1	5	0	N/R	N/R	N/R	1	0	0	1	120/78	92	36.5	N/A
38	2016-11-01	1	0	0	0	0	1	35	0	0	0	9.2	3	4	0	0	2	1	14	0	N/R	N/R	N/R	1	0	0	1	121/62	89	36.6	12.1
39	2016-10-12	1	0	0	0	0	1	24	0	0	0	11.6	3	8	1	1	2	1	N/A	0	N/R	N/R	N/R	1	0	0	N/A	121/81	84	36.6	12.7
40	2016-10-13	3	1	1	0	0	1	34	0	0	2	9.4	3	9	1	1	5	2	N/A	1	11	2	N/A	0	0	1	3	99/66	77	36.7	10.8
41	2016-10-13	3	0	2	0	0	2	39	0	1	0	7	1	4	1	0	5	2	4	1	N/A	N/A	N/A	0	N/A	0	1	123/68	73	36.8	12.6
42	2015-10-12	4	2	1	0	0	1	34	0	2	0	11	3	4	1	1	2	1	7	0	N/R	N/R	N/R	1	N/R	0	1	116/74	76	37.4	10.9
43	2016-10-18	4	3	0	0	0	1	38	0	0	0	8.5	1	20	1	1	5	1	10	0	N/R	N/R	N/R	1	N/R	0	3	121/73	77	36.1	13
44	2016-10-20	3	1	1	0	0	2	42	1	3	0	7.6	3	19	0	0	3	1	16	0	N/R	N/R	N/R	1	N/R	0	3	111/72	68	36.6	12.6
45	2016-10-20	3	2	0	0	0	1	30	0	0	0	9.6	3	22	0	1	2	1	20	0	N/R	N/R	N/R	1	N/R	0	3	111/72	76	36.8	11.6
46	2016-10-21	1	0	0	0	0	1	27	0	0	0	8.4	1	21	1	0	2	2	4	1	7	2	N/A	0	0	1	1	108/66	77	37	N/A
47	2016-10-23	1	0	0	0	0	1	25	0	0	0	10.6	3	10	1	0	3	1	5	0	N/R	N/R	N/R	1	N/R	0	4	102/62	93	37.4	13.5
48	2016-10-24	1	0	0	0	0	1	27	0	0	0	8	1	N/A	1	1	3	1	6	0	N/R	N/R	N/R	1	N/R	0	3	115/60	82	36.5	10.1
49	2016-09-28	2	1	0	0	0	2	31	0	0	0	8.4	3	18	0	0	2	1	N/A	0	N/R	N/R	N/R	1	N/R	0	1	123/78	84	36.9	11.7
50	2016-09-28	2	0	1	0	0	1	32	0	3	0	11.6	3	11	1	1	2	1	N/A	0	N/R	N/R	N/R	N/R	N/R	1	1	119/67	83	36.6	11.8
51	2016-09-28	3	1	1	0	0	1	34	0	0	1	9.4	3	9	1	0	5	2	N/A	1	15	2	N/A	0	0	1	3	99/66	77	36.7	10.8
52	2016-09-30	3	1	0	0	1	1	36	0	3	1	6	1	4	1	1	7	1	N/A	0	N/R	N/R	N/R	1	N/R	0	3	126/85	107	36.6	14.2
53	2016-10-02	6	1	3	1	0	1	34	0	3	0	8.1	1	N/A	0	0	3	1	N/A	0	N/R	N/R	N/R	1	N/R	0	3	N/A	N/A	N/A	12.4
54	2016-10-05	3	0	2	0	0	2	26	0	2	0	8.5	3	6	0	0	2	1	N/A	0	N/R	N/R	N/R	1	N/R	0	3	122/86	81	36.6	13.8
55	2016-10-06	1	0	0	0	0	1	31	0	0	0	12	3	19	N/A	1	3	1	46	0	N/R	N/R	N/R	1	N/R	0	4	130/59	79	36.9	12.1
56	2016-09-25	3	1	0	1	0	1	40	0	0	0	8.4	3	10	0	0	2	2	N/A	1	13	2	N/A	0	0	1	1	108/81	81	36.2	12.6
57	2016-10-10	3	2	0	0	0	1	29	0	0	0	11.4	3	4	1	0	2	1	N/A	0	N/R	N/R	N/R	N/R	N/R	1	4	114/78	76	36.1	12.6
58	2016-10-13	2	1	0	0	0	1	31	0	0	0	7.1	3	7	1	0	3	1	4	0	N/R	N/R	N/R	N/R	N/R	0	1	108/61	81	37.1	12.4
59	2016-09-18	2	1	0	0	0	1	32	0	0	0	9	1	22	0	0	2	1	3	0	N/R	N/R	N/R	N/R	N/R	0	4	108/63	88	36.8	12.6
60	2016-09-18	1	0	0	0	0	1	27	0	0	0	10.3	3	21	0	0	2	3	6	1	6	1	8	0	1	0	1	127/75	97	N/A	12.9
61	2016-09-19	3	2	0	0	0	1	33	0	0	0	8.2	3	8	0	0	3	2	N/A	1	4	1	16	0	1	0	1	111/66	80	36.8	12.3
62	2016-09-22	1	0	0	0	0	1	29	0	0	0	7	2	N/A	1	0	3	1	8	0	N/R	N/R	N/R	1	N/R	0	3	124/73	85	36.2	11.7
63	2016-09-22	4	3	0	0	0	1	39	0	0	1	9	3	13	0	0	7	1	7	0	N/R	N/R	N/R	1	N/R	0	3	106/65	63	36.6	12.3
64	2016-09-22	3	0	2	0	0	2	27	0	0	0	7	2	N/A	0	0	3	1	14	0	N/R	N/R	N/R	1	N/R	0	4	136/68	99	36.6	12.3
65	2016-09-25	1	0	0	0	0	2	24	0	0	0	6.2	1	N/A	0	0	2	1	26	0	N/R	N/R	N/R	1	N/R	0	1	116/69	82	36.4	11.6
66	2016-09-25	1	0	0	0	0	1	25	0	0	0	10.1	1	N/A	0	0	3	1	15	1	7	1	8	0	1	0	3	N/A	N/A	N/A	12.9
67	2016-09-25	3	2	0	0	0	1	39	0	0	0	8.4	3	10	0	0	2	2	N/A	1	2	2	N/A	0	0	1	1	108/81	61	36.2	12.6
68	2016-09-27	4	2	1	0	0	1	35	0	3	0	7.6	3	4	0	0	2	1	2	0	N/R	N/R	N/R	1	N/R	0	3	96/62	91	36	12.3
69	2016-09-05	1	0	0	0	0	2	31	0	0	0	8	3	5	0	1	2	2	N/A	1	8	1	9	0	1	0	3	101/64	75	37.1	12.1
70	2016-09-06	5	2	1	1	0	1	42	0	2	1	?	2	N/A	0	1	2	1	8	0	N/R	N/R	N/R	1	N/R	0	1	99/52	71	36.8	12.4
71	2016-09-08	8	4	2	1	0	1	40	0	3	0	9.1	3	5	0	0	4	1	11	0	N/R	N/R	N/R	1	N/R	0	1	105/43	84	36.8	12.9
72	2016-09-15	2	1	0	0	0	1	26	0	0	0	11.4	3	18	0	0	3	1	18	0	N/R	N/R	N/R	1	N/R	0	3	110/60	89	36.7	11.8
73	2016-09-08	2	1	0	0	0	1	26	0	0	0	9.2	3	4	1	0	5	1	12	0	N/R	N/R	N/R	1	N/R	0	4	117/52	58	37.5	13.4
74	2016-09-09	7	3	3	0	0	1	39	0	3	3	11	3	22	1	0	1	3	22	1	N/A	N/A	N/A	0	0	1	1	132/89	88	37.4	10.7
75	2016-09-09	1	0	0	0	0	1	35	1	0	0	12	3	52	0	0	1	1	20	0	N/R	N/R	N/R	1	N/R	0	3	105/60	80	36.4	12.7
76	2016-09-11	2	0	0	1	0	1	24	0	2	0	9	3	9	1	0	13	1	15	0	N/R	N/R	N/R	1	N/R	0	1	116/71	77	36.9	12.9
77	2016-09-13	2	1	0	0	0	1	31	0	0	0	9.5	3	11	0	0	2	1	20	0	N/R	N/R	N/R	1	N/R	0	2	122/70	72	36.7	12.7
78	2016-09-16	4	2	1	0	0	1	31	0	1	0	7	3	1	1	1	3	2	N/A	1	7	1	16	0	1	0	1	109/61	72	36.9	11.6
79	2016-09-17	1	0	0	0	0	1	42	0	0	0	10.1	2	N/A	1	0	3	1	14	0	N/R	N/R	N/R	1	N/R	0	3	119/71	73	36.6	12
80	2016-08-17	5	4	0	0	0	1	37	0	0	1	7.4	3	7	1	0	5	2	N/A	1	3	1	N/A	N/A	1	0	1	146/85	100	38.5	12.6
81	2016-08-25	3	1	1	0	0	2	32	0	1	0	6.1	3	1	0	0	3	1	11	0	N/R	N/R	N/R	1	N/R	0	4	114/63	89	37.1	12.3
82	2016-08-28	5	2	2	0	0	1	34	0	3	1	12	3	47	0	0	3	1	31	1	29	1	33	0	0	1	1	110/73	80	36.6	13.1
83	2016-08-28	2	0	1	0	0	2	28	0	1	0	8.5	3	13	1	0	3	1	10	0	N/R	N/R	N/R	1	N/R	0	4	115/68	87	36.5	13.6
84	2016-08-30	1	0	0	0	0	1	22	0	0	0	8.4	1	N/A	0	0	2	1	11	0	N/R	N/R	N/R	1	N/R	0	3	N/A	N/A	N/A	12.7
85	2016-08-31	2	1	0	0	0	1	30	0	0	1	9.6	3	20	0	0	4	3	N/A	1	N/A	N/A	N/A	0	1	0	6	109/66	87	37.4	12.6
86	2016-09-04	4	3	0	0	0	1	37	0	0	0	11.6	3	28	0	1	2	2	N/A	1	8	2	N/A	0	0	1	3	118/71	85	37.3	12.9
87	2016-09-04	2	1	0	0	0	2	43	0	0	1	8.5	3	4	0	0	2	1	11	0	N/R	N/R	N/R	1	N/R	0	1	109/57	77	37	11.3
88	2016-09-04	2	0	1	0	0	1	24	0	1	0	10.2	3	8	0	0	2	1	9	0	N/R	N/R	N/R	1	N/R	0	4	128/77	111	37.5	14
89	2016-09-05	6	2	3	0	0	2	42	0	1	2	7.3	3	4	0	0	3	1	10	0	N/R	N/R	N/R	1	N/R	0	1	N/A	N/A	N/A	12.4
90	2016-09-05	5	4	0	0	0	1	37	0	0	0	10	3	12	1	1	3	1	11	0	N/R	N/R	N/R	1	N/R	0	1	130/80	89	36.4	13.5
91	2016-08-12	2	1	0	0	0	1	31	0	0	1	8.4	3	3	0	0	2	2	N/A	1	7	2	N/A	0	0	1	1	122/88	91	37.5	12.3
92	2016-08-14	2	0	1	0	0	1	34	0	0	0	10.1	3	4	0	0	2	1	26	0	N/R	N/R	N/R	1	N/R	0	3	129/72	70	37.3	12.1
93	2016-08-14	4	1	0	2	0	1	42	0	0	1	7.1	3	12	0	0	2	1	10	0	N/R	N/R	N/R	1	N/R	0	1	107/61	75	36.4	12
94	2016-08-16	5	3	1	0	0	1	41	0	0	0	10	1	36	0	0	2	2	9	1	7	1	9	0	1	0	3	133/87	97	37	10.9
95	2016-08-21	5	4	0	0	0	1	40	0	0	0	10.2	3	4	0	0	3	1	16	0	N/R	N/R	N/R	1	N/R	0	1	125/71	59	36.6	11.9
96	2016-08-21	3	2	0	0	0	1	33	0	0	0	11	3	24	1	0	3	1	13	0	N/R	N/R	N/R	1	N/R	0	3	125/79	87	37.1	12.1
97	2016-08-21	5	3	0	1	0	1	28	0	0	1	6.3	3	7	1	1	4	1	9	0	N/R	N/R	N/R	1	N/R	0	3	118/66	75	36.9	11.8
98	2016-08-22	3	1	1	0	0	1	38	0	0	0	9.4	3	9	0	0	2	1	18	0	N/R	N/R	N/R	1	N/R	0	4	110/63	100	37.4	11.5
99	2016-08-22	3	2	0	0	0	1	42	0	0	0	8.5	3	1	0	0	3	1	17	0	N/R	N/R	N/R	1	N/R	0	3	100/52	105	36.4	10.5
100	2016-03-22	1	0	0	0	0	1	35	0	0	0	10.2	3	14	1	1	2	1	18	0	N/R	N/R	N/R	1	N/R	0	1	106/67	92	36.8	13.7
101	2016-03-24	2	1	0	0	0	1	33	0	0	0	8.2	1	N/A	0	0	3	1	11	0	N/R	N/R	N/R	1	N/R	0	3	114/65	100	36.8	13.7
102	2016-03-25	1	0	0	0	0	1	22	0	0	0	12	1	29	0	1	3	1	7	0	N/R	N/R	N/R	1	N/R	0	3	104/96	95	36.8	11.2
103	2016-03-27	4	2	1	0	0	1	37	0	2	1	8.6	3	12	0	0	3	1	14	0	N/R	N/R	N/R	1	N/R	0	3	99/56	68	37.4	12.5
104	2016-03-28	1	0	0	0	0	2	46	0	0	0	9	1	10	0	0	3	1	24	0	N/R	N/R	N/R	1	N/R	0	4	123/99	94	37.2	11.7
105	2016-04-04	2	1	0	0	0	2	36	0	0	0	9.2	3	6	0	0	3	2	22	1	7	2	N/A	0	0	1	1	105/65	65	37.1	11.6
106	2016-04-05	1	0	0	0	0	2	32	0	0	0	8.1	1	15	0	0	2	1	9	0	N/R	N/R	N/R	1	N/R	0	1	106/64	82	36.9	12.1
107	2016-04-05	1	0	0	0	0	1	22	0	0	0	8	1	19	1	0	2	1	16	0	N/R	N/R	N/R	1	N/R	0	3	94/57	85	36.7	N/A
108	2016-04-05	2	1	0	0	0	1	25	0	0	1	10.6	3	40	0	0	2	N/A	N/A	N/A	N/A	N/A	N/A	N/A	N/A	0	1	117/55	88	36.7	13.7
109	2016-04-05	3	2	0	0	0	1	30	0	0	0	9.6	3	40	0	0	2	1	24	0	N/R	N/R	N/R	1	N/R	0	1	104/72	73	N/A	12.6
110	2016-04-06	6	3	2	0	0	1	32	0	0	0	7	1	27	0	0	N/A	N/A	N/A	N/A	N/A	N/A	N/A	N/A	N/A	0	4	N/A	N/A	N/A	11.3
111	2016-04-07	2	1	0	0	0	1	29	0	0	1	8.1	1	N/A	0	0	3	1	10	0	N/R	N/R	N/R	1	N/R	0	4	110/73	89	37	11.2
112	2016-04-08	1	0	0	0	0	1	23	0	0	0	9.6	1	29	0	0	3	1	15	0	N/R	N/R	N/R	1	N/R	0	3	122/63	76	36.9	10.7
113	2016-04-10	5	2	2	0	0	1	30	0	0	0	10.1	1	36	0	0	2	1	15	0	N/R	N/R	N/R	1	N/R	0	4	116/91	98	37.1	13.1
114	2016-04-11	1	0	0	0	0	1	18	0	0	0	9.2	3	5	0	0	2	2	N/A	1	8	1	11	0	1	0	1	118/65	95	36.7	11.7
115	2016-04-12	2	1	0	0	0	1	29	0	0	0	9	3	6	0	0	3	1	16	0	N/R	N/R	N/R	1	N/R	0	3	108/70	82	37	13.1
116	2016-04-13	1	0	0	0	0	1	31	0	0	0	7.5	3	13	0	0	2	1	13	0	N/R	N/R	N/R	1	N/R	0	3	102/54	67	36.2	12
117	2016-04-14	3	1	0	1	0	1	31	0	2	0	9.4	1	37	0	0	7	2	N/A	1	N/A	N/A	N/A	0	1	0	1	111/65	68	37.2	13.8
118	2016-04-17	3	1	1	0	0	1	32	0	1	0	11.3	3	7	0	0	3	3	N/A	1	6	1	10	0	1	0	1	101/67	80	N/A	13.1
119	2016-04-17	5	3	1	0	0	2	35	0	2	0	6	3	4	0	0	3	1	N/A	0	N/R	N/R	N/R	1	N/R	0	1	127/72	98	37.2	12.3
120	2016-09-13	2	1	0	0	0	1	31	0	1	0	9.5	3	11	0	0	2	1	20	0	N/R	N/R	N/R	1	N/R	0	2	122/70	72	36.7	N/A
121	2016-09-16	4	2	1	0	0	1	30	0	2	0	7	3	3	0	0	3	3	20	1	8	1	16	0	1	0	1	109/61	72	36.9	11.1
122	2016-07-03	7	3	3	0	0	0	42	1	1	0	6.5	1	1	1	1	4	3	13	1	N/A	N/A	N/A	0	N/A	0	2	116/60	73	36.6	11.3
123	2016-09-05	1	0	0	0	0	1	30	0	0	0	8	3	5	0	0	2	2	N/A	1	7	1	N/A	0	1	0	3	101/64	75	37.1	12.1
124	2014-05-05	3	1	1	0	0	1	37	0	1	1	6.6	3	9	1	0	3	3	11	1	N/A	N/A	N/A	0	N/A	0	3	116/74	77	36.1	12.5
125	2014-05-04	1	0	0	0	0	2	32	1	0	0		1	4	1	0	3	1	17	0	N/R	N/R	N/R	1	N/R	0	1	139/87	106	36.9	12.9
126	2016-05-06	5	3	1	0	0	1	41	0	3	0		1	4	0	0	2	2	4	1	2	1	6	0	1	0	4	N/A	N/A	N/A	11.7

## Sheet: VALIDATION
case number	Date	G	P	SA	AA	other	IVF/ART	Age	PMH	prior abortion	previous CS	Gentationa age	US findings	size in mm	bleeding	pain	first fu after XX days	US findings2	size of the intrauterian findings mm	cytotec second dose	second FU after XX days from first	US findings3	size of the intrauterian findings mm #2	treatment sucsses after 1cycle	treatment sucsses after 2 cycle	D&C	Blood type	BP	HR	Fever	HB level
1	2016-09-16	4	2	1	0	0	1	30	0	2	0	7	3	3	0	0	3	3	3	1	7	1	15	0	1	0	1	109/61	72	36.9	11.1
2	2016-07-03	7	3	3	0	0	1	42	1	1	0	6.5	1	0	1	1	4	3	13	1	N/A	N/A	N/A	0	N/A	0	2	116/60	73	36.6	11.3
3	2016-09-05	1	0	0	0	0	1	31	0	0	0	8	3	5	0	0	2	2	N/A	1	7	1	N/A	0	1	0	3	101/64	75	37.1	12.1
4	2014-05-05	3	1	1	0	0	1	37	0	4	1	6.6	3	9	1	0	3	3	11	1	N/A	N/A	N/A	0	N/A	0	3	116/74	77	36.1	12.5
5	2014-05-04	1	0	0	0	0	2	32	1	0	0	0	1	9	1	0	3	1	17	N/R	N/R	N/R	N/R	1	N/R	0	1	139/87	106	36.9	12.9
6	2016-05-06	5	3	1	0	0	1	41	0	3	0	0	1	4	0	0	2	2	4	1	2	1	5	0	1	0	4	N/A	N/A	36.2	11.7
7	2016-04-11	1	0	0	0	0	1	18	0	0	0	9.2	3	5	0	0	2	2	N/A	1	8	1	12	0	1	0	1	118/65	95	36.7	11.7
8	2016-04-12	2	1	0	0	0	1	30	0	0	0	9	3	6	0	0	3	1	16	N/R	N/R	N/R	N/R	1	N/R	0	3	108/70	82	37	13.1
9	2016-04-13	1	0	0	0	0	1	31	0	0	0	7.5	3	14	0	0	2	1	13	N/R	N/R	N/R	N/R	1	N/R	0	3	102/54	67	36.2	12
10	2016-04-14	3	1	0	1	0	1	31	0	2	0	9.4	1	37	0	0	7	2	N/A	1	N/A	N/A	N/A	0	N/A	0	1	111/65	68	37.2	13.8
11	2016-04-17	3	1	1	0	0	1	32	0	1	0	11.3	3	7	0	0	3	3	N/A	1	7	1	11	0	1	0	1	101/67	80	36.7	13.1
12	2016-04-17	5	3	1	0	0	2	36	0	2	0	6	3	4	0	0	3	1	N/A	N/R	N/R	N/R	N/R	1	N/R	0	1	127/72	98	37.2	12.3
13	2016-09-13	2	1	0	0	0	1	31	0	1	0	9.5	3	11	0	0	2	1	20	N/R	N/R	N/R	N/R	1	N/R	0	2	122/70	72	36.7	12
14	2016-04-05	1	0	0	0	0	1	22	0	0	0	8	1	19	1	0	2	1	16	N/R	N/R	N/R	N/R	1	N/R	0	3	94/57	85	36.7	12.4
15	2016-04-05	2	1	0	0	0	1	25	0	0	1	10.6	3	N/A	0	0	2	N/A	N/A	N/A	N/A	N/A	N/A	N/A	N/A	0	1	117/55	88	36.7	13.7
16	2016-04-05	3	2	0	0	0	1	30	0	0	0	9.6	3	N/A	0	0	2	1	24	N/R	N/R	N/R	N/R	1	N/R	0	1	104/72	73	36.2	12.6
17	2016-04-06	6	3	2	0	0	1	32	0	1	0	7	1	27	0	0	N/A	N/A	N/A	N/A	N/A	N/A	N/A	N/A	N/A	0	4	N/A	N/A	N/A	11.3
18	2016-04-07	2	1	0	0	0	1	29	0	0	1	8.1	1	N/A	0	0	3	1	10	N/R	N/R	N/R	N/R	1	N/R	0	4	110/73	89	37	11.2
19	2016-04-08	1	0	0	0	0	1	23	0	0	0	9.6	1	29	0	0	3	1	15	N/R	N/R	N/R	N/R	1	N/R	0	3	122/63	76	36.9	10.7
20	2016-04-10	5	2	2	0	0	1	30	0	1	0	10.1	1	N/A	0	0	2	1	15	N/R	N/R	N/R	N/R	1	N/R	0	4	116/91	98	37.1	13.1
21	2016-08-21	5	4	0	0	0	1	41	0	0	0	10.2	3	4	0	0	3	1	16	N/R	N/R	N/R	N/R	1	N/R	0	1	125/71	59	36.6	11.9
22	2016-08-21	3	2	0	0	0	1	33	0	0	0	11	3	24	1	0	3	1	13	N/R	N/R	N/R	N/R	1	N/R	0	3	125/79	87	37.1	12.1
23	2016-08-21	5	3	0	1	0	1	28	0	0	1	6.3	3	7	1	1	4	1	9	N/R	N/R	N/R	N/R	1	N/R	0	3	118/66	75	36.9	11.8
24	2016-08-22	3	2	0	0	0	1	38	0	0	0	9.4	3	9	0	0	2	1	18	N/R	N/R	N/R	N/R	1	N/R	0	4	110/63	100	37.4	11.5
25	2016-08-22	3	2	0	0	0	1	42	0	0	0	8.5	3	1	0	0	3	1	17	N/R	N/R	N/R	N/R	1	N/R	0	3	100/52	105	36.4	10.5
26	2016-03-22	1	0	0	0	0	1	35	0	0	0	10.2	3	14	1	1	2	1	18	N/R	N/R	N/R	N/R	1	N/R	0	1	106/67	92	36.8	13.7
27	2016-03-24	2	1	0	0	0	1	33	0	0	0	8.2	1	N/A	0	0	3	1	11	N/R	N/R	N/R	N/R	1	N/R	0	3	114/65	100	36.8	13.7
28	2016-03-25	1	0	0	0	0	1	22	0	0	0	12	1	29	0	1	3	1	7	N/R	N/R	N/R	N/R	1	N/R	0	3	104/96	95	36.8	11.2
29	2016-03-27	4	2	1	0	0	1	37	0	3	1	8.6	3	12	0	0	3	1	14	N/R	N/R	N/R	N/R	1	N/R	0	3	99/56	68	37.4	12.5
30	2016-03-28	1	0	0	0	0	2	47	0	0	0	9	1	10	0	0	3	1	24	N/R	N/R	N/R	N/R	1	N/R	0	3	123/99	94	37.2	11.7
31	2016-04-04	2	1	0	0	0	2	36	0	0	0	9.2	3	6	0	0	3	2	N/A	1	7	2	N/A	0	0	1	1	105/65	65	37.1	11.6
32	2016-04-05	1	0	0	0	0	2	32	0	0	0	8.1	1	15	0	0	2	1	9	N/R	N/R	N/R	N/R	1	N/R	0	1	106/64	82	36.9	12.1
33	2016-09-13	2	1	0	0	0	1	31	0	0	0	9.5	3	11	0	0	2	1	20	N/R	N/R	N/R	N/R	1	N/R	0	2	122/70	72	36.7	12.7
34	2016-09-16	4	2	1	0	0	1	40	0	1	0	7	3	1	1	1	3	2	N/A	1	7	1	14	0	1	0	1	109/61	72	36.9	11.6
35	2016-09-17	1	0	0	0	0	1	42	0	0	0	10.1	2	N/A	1	0	3	1	14	N/R	N/R	N/R	N/R	1	N/R	0	3	119/71	73	36.6	12
36	2016-08-17	5	4	0	0	0	1	37	0	0	1	7.4	3	7	1	0	5	2	N/A	1	3	1	N/A	0	1	0	1	146/85	100	38.5	12.6
37	2016-08-25	3	1	1	0	0	2	32	0	1	0	6.1	3	1	0	0	3	1	11	N/R	N/R	N/R	N/R	1	N/R	0	4	114/63	89	37.1	12.3
38	2016-08-28	5	2	2	0	0	1	34	0	3	1	12	3	47	0	0	3	1	31	N/R	29	1	31	N/R	N/R	1	1	110/73	80	36.6	13.1
39	2016-08-28	2	0	1	0	0	2	28	0	1	0	8.5	3	13	1	0	3	1	N/A	N/R	N/R	N/R	N/R	1	N/R	0	4	115/68	87	36.5	13.6
40	2016-08-30	1	0	0	0	0	1	22	1	0	0	8.4	1	N/A	0	0	2	1	N/A	N/R	N/R	N/R	N/R	1	N/R	0	3	N/A	N/A	36.3	12.7
41	2016-08-31	2	1	0	0	0	1	31	0	0	1	9.6	3	20	0	0	4	3	N/A	1	N/A	N/A	N/A	0	N/A	0	5	109/66	87	37.4	12.6
42	2016-09-04	4	3	0	0	0	1	38	0	0	0	11.6	3	27	0	1	2	2	N/A	1	8	2	N/A	0	0	1	3	118/71	85	37.3	12.9
43	2016-09-04	2	1	0	0	0	2	41	0	0	1	8.5	3	4	0	0	2	1	11	N/R	N/R	N/R	N/R	1	N/R	0	1	109/57	77	37	11.3
44	2016-09-04	2	0	1	0	0	1	24	0	1	0	10.2	3	8	0	0	2	1	7	N/R	N/R	N/R	N/R	1	N/R	0	4	128/77	111	37.5	14
45	2016-09-05	6	2	3	0	0	2	42	1	1	2	7.3	3	4	0	0	3	1	10	N/R	N/R	N/R	N/R	1	N/R	0	1	N/A	N/A	N/A	12.4
46	2016-09-05	5	4	0	0	0	1	37	0	0	0	10	3	11	1	1	3	1	11	N/R	N/R	N/R	N/R	1	N/R	0	1	130/80	89	36.4	13.5
47	2016-08-12	2	1	0	0	0	1	31	0	0	1	8.4	3	3	0	0	2	2	N/A	1	7	2	N/A	0	0	1	1	122/88	91	37.5	12.3
48	2016-08-14	2	1	0	0	0	1	34	0	0	0	10.1	3	4	0	0	2	1	26	N/R	N/R	N/R	N/R	1	N/R	0	3	129/72	70	37.3	12.1
49	2016-08-14	4	1	0	2	0	1	42	0	0	1	7.1	3	12	0	0	2	1	10	N/R	N/R	N/R	N/R	1	N/R	0	1	107/61	75	36.4	12
50	2016-08-16	5	4	0	0	0	1	40	0	0	0	10	1	31	0	0	2	2	N/A	1	7	1	9	0	1	0	3	133/87	97	37	10.9
51	2016-09-19	3	2	0	0	0	1	33	0	0	0	8.2	3	8	0	0	3	2	N/A	1	4	1	16	0	1	0	1	111/66	80	36.8	12.3
52	2016-09-22	1	0	0	0	0	1	29	0	0	0	7	2	11	1	0	3	1	8	N/R	N/R	N/R	N/R	1	N/R	0	3	124/73	85	36.2	11.7
53	2016-09-22	4	3	0	0	0	1	39	0	0	1	9	3	13	0	0	7	1	7	N/R	N/R	N/R	N/R	1	N/R	0	3	106/65	63	36.6	12.3
54	2016-09-22	3	0	2	0	0	2	27	0	0	0	7	2	11	0	0	3	1	14	N/R	N/R	N/R	N/R	1	N/R	0	3	136/68	99	36.6	12.3
55	2016-09-25	1	0	0	0	0	2	24	1	0	0	6.2	1	6	0	0	2	1	25	N/R	N/R	N/R	N/R	1	N/R	0	1	116/69	82	36.4	11.6
56	2016-09-25	1	0	0	0	0	1	25	0	0	0	10.1	1	N/A	0	0	3	1	15	1	15	1	7	1	N/R	0	3	N/A	N/A	N/A	12.9
57	2016-09-25	3	2	0	0	0	1	40	0	0	0	8.4	3	10	0	0	2	2	N/A	1	5	2	N/A	0	0	1	1	108/81	61	36.2	12.6
58	2016-09-27	4	2	1	0	0	1	35	0	2	0	7.6	3	4	0	0	2	1	2	N/R	N/R	N/R	N/R	1	N/R	0	3	96/62	91	36	12.3
59	2016-09-05	1	0	0	0	0	2	31	0	0	0	8	3	5	0	1	2	2	N/A	1	8	1	10	0	1	0	3	101/64	75	37.1	12.1
60	2016-09-06	5	2	2	0	0	1	42	0	2	1	?	2	N/A	0	1	2	1	8	N/R	N/R	N/R	N/R	1	N/R	0	1	99/52	71	36.8	12.4
61	2016-09-08	8	4	2	1	0	1	40	0	3	0	9.1	3	4	0	0	4	1	11	N/R	N/R	N/R	N/R	1	N/R	0	1	105/43	84	36.8	12.9
62	2016-09-15	2	1	0	0	0	1	26	0	0	0	11.4	3	18	0	0	3	1	18	N/R	N/R	N/R	N/R	1	N/R	0	3	110/60	89	36.7	11.8
63	2016-09-08	2	1	0	0	0	1	27	0	0	0	9.2	3	4	1	0	5	1	12	N/R	N/R	N/R	N/R	1	N/R	0	4	117/52	58	37.5	13.4
64	2016-09-28	2	0	1	0	0	1	32	0	3	0	11.6	3	11	1	1	N/A	N/A	N/A	N/A	N/A	N/A	N/A	N/A	N/A	1	1	119/67	83	36.6	11.8
65	2016-09-28	3	2	0	0	0	1	34	0	0	1	9.4	3	9	1	0	5	2	N/A	1	15	2	N/A	0	0	1	3	99/66	77	36.7	10.8
66	2016-09-30	3	1	0	0	1	1	35	0	3	1	6	1	N/A	1	1	7	1	N/A	N/R	N/R	N/R	N/R	1	N/R	0	3	126/85	107	36.6	14.2
67	2016-10-02	6	1	3	1	0	1	34	0	3	0	8.1	1	N/A	0	0	3	1	N/A	N/R	N/R	N/R	N/R	1	N/R	0	3	N/A	N/A	N/A	12.4
68	2016-10-05	3	0	2	0	1	2	26	0	2	0	8.5	3	6	0	0	2	1	N/A	N/R	N/R	N/R	N/R	1	N/R	0	3	122/86	81	36.6	13.8
69	2016-10-06	1	0	0	0	0	1	31	0	0	0	12	3	19	N/A	1	3	1	46	N/R	N/R	N/R	N/R	1	N/R	0	3	130/59	79	36.9	12.1
70	2016-09-25	3	2	0	0	0	1	39	0	0	0	8.4	3	10	0	0	2	2	N/A	1	13	2	N/A	0	0	1	1	108/81	81	36.2	12.6
71	2016-10-10	3	2	0	0	0	1	29	0	0	0	11.4	3	4	1	0	N/R	N/R	N/R	N/R	N/R	N/R	N/R	N/R	N/R	1	4	114/78	76	36.1	12.6
72	2016-10-13	2	1	0	0	0	1	32	0	0	0	7.1	3	7	1	0	3	1	4	N/R	N/R	N/R	N/R	1	N/R	0	1	108/61	81	37.1	12.4
73	2016-09-18	2	1	0	0	0	1	32	0	0	0	9	1	N/A	0	0	2	1	2	N/R	N/R	N/R	N/R	1	N/R	0	4	108/63	88	36.8	12.6
74	2016-09-18	1	0	0	0	0	1	27	0	0	0	10.3	3	21	0	0	2	3	N/A	1	6	1	8	0	1	0	1	127/75	97	N/A	12.9
75	2016-11-01	1	0	0	0	0	1	35	0	0	0	9.2	3	5	0	0	2	1	14	N/R	N/R	N/R	N/R	1	N/R	0	1	121/62	89	36.6	12.1
76	2016-10-12	1	0	0	0	0	1	24	0	0	0	11.6	3	8	1	1	N/A	N/A	N/A	N/A	N/A	N/A	N/A	N/A	N/A	0	N/A	121/81	84	36.6	12.7
77	2016-10-13	3	2	0	0	0	1	34	0	0	2	9.4	3	9	1	1	5	2	N/A	1	11	2	N/A	0	0	1	3	99/66	77	36.7	10.8
78	2016-10-13	3	0	2	0	0	2	40	0	1	0	7	1	4	1	0	5	2	3	1	N/A	N/A	N/A	0	N/A	0	1	123/68	73	36.8	12.6
79	2015-10-12	4	2	1	0	0	1	34	0	2	0	11	3	4	1	1	2	1	7	N/R	N/R	N/R	N/R	1	N/R	0	1	116/74	76	37.4	10.9
80	2016-10-18	4	3	0	0	0	1	37	0	0	0	8.5	1	N/A	1	1	5	1	11	N/R	N/R	N/R	N/R	1	N/R	0	3	121/73	77	36.1	13
81	2016-10-20	3	1	1	0	1	2	42	1	3	0	7.6	3	19	0	0	3	1	16	N/R	N/R	N/R	N/R	1	N/R	0	3	111/72	68	36.6	12.6
82	2016-10-20	3	2	0	0	0	1	30	0	0	0	9.6	3	22	0	1	2	1	20	N/R	N/R	N/R	N/R	1	N/R	0	3	111/72	76	36.8	11.6
83	2016-10-21	1	0	0	0	0	1	27	0	0	0	8.4	1	21	1	0	2	2	N/A	1	7	2	N/A	0	0	1	1	108/66	77	37	N/A
84	2016-10-23	1	0	0	0	0	1	25	0	0	0	10.6	3	10	1	0	3	1	5	N/R	N/R	N/R	N/R	1	N/R	0	3	102/62	93	37.4	13.5
85	2016-10-24	1	0	0	0	0	1	27	0	0	0	8	1	N/A	1	1	3	1	N/A	N/R	N/R	N/R	N/R	1	N/R	0	3	115/60	82	36.5	10.1
86	2016-09-28	2	1	0	0	0	1	31	0	0	0	8.4	3	17	0	0	N/A	N/A	N/A	N/A	N/A	N/A	N/A	N/A	N/A	0	1	123/78	84	36.9	11.7
87	2016-11-29	4	3	0	0	2	1	39	1	0	0	9.2	3	12	0	0	2	1	25	1	7	1	14	N/R	N/R	0	6	110/65	76	36.7	12.8
88	2016-11-03	3	2	0	0	0	1	33	0	0	0	10.5	2	N/A	0	0	4	1	11	N/R	N/R	N/R	N/R	1	N/R	0	3	122/72	100	36.7	11.5
89	2016-11-06	3	1	0	1	0	1	40	0	2	1	9	3	4	1	0	3	1	13	N/R	N/R	N/R	N/R	1	N/R	0	1	101/57	67	37.2	12
90	2016-11-06	2	1	0	0	0	2	40	0	0	0	11.1	3	1	0	1	3	1	7	N/R	N/R	N/R	N/R	1	N/R	0	1	117/85	99	37.2	13.2
91	2016-11-09	4	3	0	0	0	1	39	0	0	0	11.5	3	15	0	0	2	1	15	N/R	N/R	N/R	N/R	1	N/R	0	3	100/67	85	37	11.1
92	2016-11-10	8	4	2	0	0	1	38	1	1	4	8.3	1	55	1	1	2	2	N/A	1	5	2	N/A	0	0	1	1	129/76	55	36.7	10
93	2016-11-13	12	5	6	0	0	1	36	1	3	0	11.5	3	55	0	1	1	1	N/A	N/R	N/R	N/R	N/R	N/R	N/R	1	3	130/76	93	37.3	11.8
94	2016-11-13	2	1	0	0	0	1	25	0	0	0	9.3	3	4	1	0	3	2	N/A	1	8	1	10	0	1	0	3	N/A	N/A	N/A	11.6
95	2016-11-15	4	2	0	1	0	1	32	0	0	0	9.2	3	20	0	0	4	1	24	N/R	14	1	11	1	N/R	0	3	126/74	74	37	13.6
96	2016-10-27	5	4	0	0	0	1	41	0	0	0	10.4	3	4	1	1	17	1	21	N/R	N/R	N/R	N/R	1	N/R	0	3	N/A	N/A	N/A	12.1
97	2016-10-27	1	0	0	0	0	2	31	0	0	0	8.6	3	1	0	0	3	1	30	1	6	1	10	1	N/R	0	N/A	N/A	N/A	N/A	11.4
98	2016-10-28	4	3	0	0	0	1	42	0	0	3	11.2	2	N/A	0	0	2	2	N/A	1	5	2	N/A	0	0	1	4	107/76	79	36.8	12.6
99	2016-10-30	6	3	2	0	0	1	29	1	2	0	9.1	3	21	0	0	2	1	29	N/R	N/R	N/R	N/R	1	N/R	0	3	139/75	94	36.5	12.5
100	2016-11-01	1	0	0	0	0	2	35	0	0	0	9.2	3	5	1	1	2	1	5	N/R	N/R	N/R	N/R	1	N/R	0	1	120/78	92	36.5	N/A
101	2016-12-06	4	3	0	0	0	1	42	1	0	0	6.6	3	3	0	0	2	2	N/A	1	N/A	N/A	N/A	0	N/A	0	6	109/60	74	36.7	11.6
102	2016-12-07	2	1	0	0	0	1	23	0	0	0	8.3	2	N/A	0	1	0	2	N/A	1	N/A	N/A	N/A	0	N/A	0	4	125/58	85	36.8	11.8
103	2016-12-08	5	3	1	0	0	1	46	0	2	0	7	1	N/A	0	0	3	1	11	N/R	N/R	N/R	N/R	1	N/R	0	4	103/61	70	36.6	11.3
104	2016-12-09	2	0	1	0	0	1	26	1	2	0	8	1	22	0	0	2	2	N/A	1	7	1	14	0	1	0	3	114/61	94	36.7	13.3
105	2016-12-09	4	2	1	0	0	1	37	1	1	1	8.2	3	12	0	0	2	2	N/A	1	8	1	13	0	1	0	3	116/71	79	36.2	13.7
106	2016-11-16	4	2	1	0	0	1	27	0	2	0	10.2	3	14	0	0	2	1	27	N/R	N/R	N/R	N/R	1	N/R	0	3	93/53	77	36.7	11.8
107	2016-11-16	5	2	2	0	0	1	34	1	0	0	8.3	3	8	0	0	4	1	15	N/R	N/R	N/R	N/R	1	N/R	0	1	118/61	74	36.7	11.9
108	2016-11-18	3	2	0	0	0	1	37	0	0	0	9.1	3	4	0	0	2	3	6	1	6	2	N/A	0	0	1	1	116/64	79	36.4	11.2
109	2016-11-20	3	0	2	0	0	1	29	0	4	0	11.1	3	4	0	0	4	1	11	N/R	N/R	N/R	N/R	1	N/R	0	3	102/76	88	36.2	13.4
110	2016-11-21	6	2	2	1	0	1	38	0	2	0	8.4	3	4	0	0	2	1	24	N/R	N/R	N/R	N/R	1	N/R	0	1	N/A	N/A	N/A	13.1
111	2016-11-27	1	0	0	0	0	1	25	0	0	0	9.2	3	5	0	0	4	1	10	N/R	N/R	N/R	N/R	1	N/R	0	1	128/62	93	36.6	13
112	2016-11-30	2	0	1	0	0	1	25	0	3	0	9.5	3	15	0	0	2	1	10	N/R	N/R	N/R	N/R	1	N/R	0	3	103/58	70	36.6	11.2
113	2016-11-25	4	1	1	0	3	1	44	0	1	0	11	1	N/A	1	0	2	2	N/A	1	N/A	N/A	N/A	0	N/A	N/A	1	114/75	76	36.4	12.9
114	2016-11-28	5	2	1	1	0	1	39	0	1	1	7.6	3	14	0	0	2	1	17	N/R	N/R	N/R	N/R	1	N/R	0	5	114/74	86	36.3	13
115	2016-12-04	8	5	2	0	0	1	41	1	3	0	9.2	3	5	1	1	4	1	16	N/R	N/R	N/R	N/R	1	N/R	0	1	152/85	111	37.6	12.8
116	2016-12-05	4	1	0	0	3	1	36	0	0	0	7.2	3	4	0	0	2	1	15	1	22	1	8	N/R	N/R	0	1	109/69	94	36.8	12.2
117	2016-12-05	1	0	0	0	0	2	28	0	0	0	8	3	7	1	1	1	1	12	N/R	N/R	N/R	N/R	1	N/R	0	3	109/66	65	37.1	13.8
118	2016-12-05	2	0	0	0	4	1	27	0	3	0	10.2	3	4	0	0	3	1	9	N/R	N/R	N/R	N/R	1	N/R	0	3	N/A	N/A	N/A	12.2
119	2016-12-05	4	3	0	0	0	1	27	0	0	0	10	2	44	0	0	6	2	N/A	1	1	2	N/A	0	0	1	3	N/A	N/A	N/A	11.2
